# Supplementary material for: The green lacewing venom system and the complex mechanisms underlying its evolution
Source: Mol Biol Evol. 2025 Dec 11;43(1):msaf326. doi: 10.1093/molbev/msaf326 (PMC12758981; doi:10.1093/molbev/msaf326)
Supplement: msaf326_Supplementary_Data [file msaf326_supplementary_data.zip]

Archive with 7 entries (7 files):
- Maurstad_et_al_2025_Supplementary_material_revised.pdf
- SD1_ccarnea_venom_annotation.txt
- SD2_genome_alignment_ccarn_ccaronOslo.xlsx
- SD3_trypsin_final_domain_alignment_linsi.fasta.treefile
- SD4_serpin_aln_linsi.fasta.treefile
- SV1_venom_extraction_720.mov
- SV2_l1_feeding.mp4
