# Supplementary material for: The green lacewing venom system and the complex mechanisms underlying its evolution
Source: Mol Biol Evol. 2025 Dec 11;43(1):msaf326. doi: 10.1093/molbev/msaf326 (PMC12758981; doi:10.1093/molbev/msaf326)
Supplement: msaf326_Supplementary_Data [file msaf326_supplementary_data.zip › SD2_genome_alignment_ccarn_ccaronOslo.xlsx]

## Sheet: Sheet1
ccarn	Parent	ccarnOslo	gene	Column1
		ccarnOslo906	g10756	core
		ccarnOslo886	g10707	core
		ccarnOslo862	g10603	core
		ccarnOslo851	g10411	core
		ccarnOslo814	g8964	core
		ccarnOslo724	g8617	core
		ccarnOslo518	g7772	core
		ccarnOslo365	g2554	core
ccarn136	Ccarn_LC_C34_venom	ccarnOslo352	g2473	core
		ccarnOslo3442	g12433	core
ccarn1037	Ccarn_LC_C204_venom	ccarnOslo3376	g9955	core
ccarn1022	Ccarn_LC_C1345_venom	ccarnOslo3361	g9946	core
		ccarnOslo3340	g9919	core
		ccarnOslo3333	g9913	core
		ccarnOslo3319	g9908	core
		ccarnOslo3312	agat-gene-32415	core
		ccarnOslo3305	g9904	core
		ccarnOslo3298	agat-gene-32386	core
		ccarnOslo3291	agat-gene-32385	core
		ccarnOslo3277	agat-gene-32410	core
		ccarnOslo3270	g9901	core
		ccarnOslo3263	g9895	core
		ccarnOslo3256	g9894	core
		ccarnOslo3236	g9825	core
ccarn974	Ccarn_LC_C134_---NA---	ccarnOslo3168	g9217	core
		ccarnOslo3134	g5916	core
		ccarnOslo3120	g5862	core
		ccarnOslo3084	g5764	core
		ccarnOslo2639	g4474	core
		ccarnOslo2630	g4473	core
		ccarnOslo262	g1703	core
		ccarnOslo2618	g4425	core
ccarn846	Ccarn_LC_C9773_pancreatic	ccarnOslo2391	g17882	core
		ccarnOslo232	g1534	core
		ccarnOslo2142	g16448	core
ccarn755	Ccarn_LC_C3079_esterase	ccarnOslo2123	g16419	core
		ccarnOslo2095	g16372	core
		ccarnOslo2086	g16320	core
		ccarnOslo1964	g16062	core
ccarn715	Ccarn_LC_C72_antichymotrypsin-2-like	ccarnOslo1923	g16039	core
ccarn706	Ccarn_LC_C11901_lysozyme	ccarnOslo1899	g15957	core
		ccarnOslo182	g1299	core
ccarn641	Ccarn_LC_C709_---NA---	ccarnOslo1666	g14535	core
		ccarnOslo1624	g13757	core
ccarn592	Ccarn_LC_C1442_liver	ccarnOslo1607	g13686	Core
		ccarnOslo1529	g13489	core
		ccarnOslo1511	g13376	core
		ccarnOslo146	g786	core
		ccarnOslo1450	agat-gene-23536	core
		ccarnOslo141	g781	core
		ccarnOslo134	g720	core
		ccarnOslo129	g573	core
		ccarnOslo1149	g12644	core
		ccarnOslo109	g565	core
		ccarnOslo102	g548	core
		ccarnOslo991	g11096
		ccarnOslo986	g11081
		ccarnOslo981	g11080
		ccarnOslo976	g11079
		ccarnOslo97	g532
		ccarnOslo965	g11071
		ccarnOslo952	g11054
ccarn251	Ccarn_LC_C7346_protein	ccarnOslo939	g10976
		ccarnOslo924	g10846
		ccarnOslo92	g492
		ccarnOslo915	g10810
ccarn242	Ccarn_LC_C947_pacifastin-related	ccarnOslo897	g10755
		ccarnOslo873	g10686
		ccarnOslo840	g9076
ccarn235	Ccarn_LC_C16508_chemosensory	ccarnOslo833	g8973
		ccarnOslo803	g8920
		ccarnOslo796	g8790
		ccarnOslo787	g8789
		ccarnOslo774	g8722
		ccarnOslo77	g403
		ccarnOslo769	g8693
		ccarnOslo764	g8690
		ccarnOslo759	g8689
		ccarnOslo713	g8614
		ccarnOslo702	g8558
		ccarnOslo687	g8472
		ccarnOslo66	agat-gene-9963
		ccarnOslo654	g8441
		ccarnOslo621	g8440
		ccarnOslo614	g8424
		ccarnOslo597	g8392
ccarn198	Ccarn_LC_C41440_serine	ccarnOslo584	g8355
		ccarnOslo571	g8303
		ccarnOslo556	agat-gene-11064
		ccarnOslo55	g324
ccarn191	Ccarn_LC_C3330_tryptase	ccarnOslo549	g7909
		ccarnOslo536	agat-gene-10415
		ccarnOslo532	g7786
		ccarnOslo525	g7773
		ccarnOslo503	g7730
		ccarnOslo498	g7625
		ccarnOslo493	g7550
		ccarnOslo484	g7532
ccarn178	Ccarn_LC_C7071_Inosine	ccarnOslo473	agat-gene-9017
ccarn165	Ccarn_LC_C12250_fibrinolytic	ccarnOslo460	g7485
ccarn153	Ccarn_LC_C2817_venom	ccarnOslo445	g7446
ccarn2	Ccarn_LC_C19541_Inosine	ccarnOslo44	agat-gene-9750
		ccarnOslo430	agat-gene-8288
		ccarnOslo405	g7277
ccarn149	Ccarn_LC_C27448_---NA---	ccarnOslo400	g726
		ccarnOslo387	g7231
		ccarnOslo372	g2602
		ccarnOslo3482	g5058
		ccarnOslo3461	g17552
		ccarnOslo3423	agat-gene-2032
		ccarnOslo3410	g10190
		ccarnOslo3391	g10092
ccarn1015	Ccarn_LC_C2218_chemosensory	ccarnOslo3326	g9911
		ccarnOslo33	g23
		ccarnOslo3284	agat-gene-32419
ccarn98	Ccarn_LC_C7560_inter-alpha-trypsin	ccarnOslo325	agat-gene-6909
		ccarnOslo3241	g9831
ccarn1010	Ccarn_LC_C12514_endonuclease/exonuclease/phosphatase	ccarnOslo3231	g9662
		ccarnOslo3222	g9659
		ccarnOslo3207	g9461
		ccarnOslo3192	g9453
		ccarnOslo3177	g9222
ccarn952	Ccarn_LC_C723_imaginal	ccarnOslo3155	g6351
		ccarnOslo3144	g5917
		ccarnOslo3139	g5916
		ccarnOslo3125	g5905
		ccarnOslo3105	g5858
		ccarnOslo308	g2060
		ccarnOslo2997	g5714
		ccarnOslo299	g1872
		ccarnOslo2984	g5412
		ccarnOslo2973	g5374
		ccarnOslo2962	g5373
		ccarnOslo2951	g5372
ccarn917	Ccarn_LC_C6822_---NA---	ccarnOslo2932	g5358
		ccarnOslo2925	g5352
ccarn911	Ccarn_LC_C826_---NA---	ccarnOslo2918	g5349
ccarn906	Ccarn_LC_C41529_---NA---	ccarnOslo2911	g5348
		ccarnOslo2902	g5347
		ccarnOslo2893	g5346
		ccarnOslo2880	g5256
		ccarnOslo2841	g5254
		ccarnOslo284	g1833
		ccarnOslo2804	g5217
		ccarnOslo2787	g5167
		ccarnOslo2774	g5058
		ccarnOslo277	g1825
ccarn880	Ccarn_LC_C3632_pathogenesis-related	ccarnOslo2765	g4952
ccarn872	Ccarn_LC_C12760_pathogenesis-related	ccarnOslo2756	g4951
		ccarnOslo2747	g4950
		ccarnOslo2720	g4884
ccarn76	Ccarn_LC_C9682_---NA---	ccarnOslo272	g1724
		ccarnOslo2711	g4863
		ccarnOslo2692	g4862
		ccarnOslo2687	g4852
		ccarnOslo267	g1706
		ccarnOslo2668	g4843
		ccarnOslo2661	g4787
		ccarnOslo2648	g4590
		ccarnOslo2625	agat-gene-41794
		ccarnOslo2601	g4200
		ccarnOslo2588	g4122
		ccarnOslo2575	g4020
		ccarnOslo2562	g4020
		ccarnOslo2555	g3965
		ccarnOslo2548	g3964
		ccarnOslo2543	g3960
ccarn858	Ccarn_LC_C13591_maltase	ccarnOslo2530	g3915
		ccarnOslo2517	agat-gene-60263
		ccarnOslo2504	agat-gene-39939
		ccarnOslo2491	g3141
		ccarnOslo2482	g2943
		ccarnOslo2475	g2942
ccarn63	Ccarn_LC_C670_imaginal	ccarnOslo247	g1606
		ccarnOslo2460	g2833
		ccarnOslo2448	agat-gene-38907
		ccarnOslo2436	agat-gene-38901
		ccarnOslo2427	g2707
		ccarnOslo2406	g17917.t1
		ccarnOslo2384	g17873
		ccarnOslo2373	g17864
		ccarnOslo2362	g17824
ccarn809	Ccarn_LC_C1729_apolipophorins	ccarnOslo2323	g17815
		ccarnOslo2316	g17690
		ccarnOslo2309	agat-gene-37683
		ccarnOslo2296	g17677
		ccarnOslo2285	g17639
		ccarnOslo2278	g17466
		ccarnOslo2273	g17329
		ccarnOslo2266	g17322
		ccarnOslo2233	g17150
		ccarnOslo223	g1489
ccarn804	Ccarn_LC_C9239_chaoptin	ccarnOslo2228	g16910
		ccarnOslo2223	agat-gene-35149
ccarn800	Ccarn_LC_C27674_RHS	ccarnOslo2218	g16830
ccarn796	Ccarn_LC_C50198_RHS	ccarnOslo2218	g16830
ccarn792	Ccarn_LC_C27674_RHS	ccarnOslo2213	g16829
ccarn788	Ccarn_LC_C63148_---NA---	ccarnOslo2213	g16829
ccarn784	Ccarn_LC_C54558_RHS	ccarnOslo2213	g16829
ccarn780	Ccarn_LC_C55406_RHS	ccarnOslo2213	g16829
		ccarnOslo2208	agat-gene-34799
		ccarnOslo2203	agat-gene-34791
		ccarnOslo2198	g16788
		ccarnOslo2193	agat-gene-34776
		ccarnOslo2188	g16786
		ccarnOslo2155	g16459
		ccarnOslo214	g1487
		ccarnOslo2106	g16418
		ccarnOslo2071	agat-gene-48289
		ccarnOslo2056	g16068
		ccarnOslo205	g1487
		ccarnOslo2039	agat-gene-48287
		ccarnOslo2024	agat-gene-48299
		ccarnOslo2007	g16066
		ccarnOslo2	g22
		ccarnOslo1992	agat-gene-32532
		ccarnOslo1977	g16063
		ccarnOslo196	agat-gene-50045
		ccarnOslo1949	g16061
		ccarnOslo1944	g16058
		ccarnOslo1939	g16056
		ccarnOslo1934	g16055
		ccarnOslo1908	g15980
		ccarnOslo1894	g15721
		ccarnOslo1889	g15720
		ccarnOslo1878	g15586
ccarn57	Ccarn_LC_C34785_trypsin	ccarnOslo187	g1473
		ccarnOslo1869	g15422
ccarn675	Ccarn_LC_C51367_---NA---	ccarnOslo1862	g15421
		ccarnOslo1851	g15256
		ccarnOslo1840	g15249
		ccarnOslo171	g1131
		ccarnOslo1703	g15222
		ccarnOslo1696	g15129
		ccarnOslo1689	g15109
ccarn657	Ccarn_LC_C12479_---NA---	ccarnOslo1682	g14922
ccarn650	Ccarn_LC_C384_trehalase	ccarnOslo1675	g14873
		ccarnOslo166	g976
ccarn632	Ccarn_LC_C31469_---NA---	ccarnOslo1655	g14449
		ccarnOslo1644	g14434
		ccarnOslo1633	g13827
		ccarnOslo1598	agat-gene-24984
		ccarnOslo159	g881
		ccarnOslo1589	agat-gene-24996
		ccarnOslo1580	agat-gene-24996
		ccarnOslo1569	g13644
ccarn557	Ccarn_LC_C12176_serine	ccarnOslo1544	g13597
		ccarnOslo1520	g13377
		ccarnOslo1502	g13372
ccarn541	Ccarn_LC_C47150_chymotrypsin	ccarnOslo1491	g13296
ccarn530	Ccarn_LC_C46848_chymotrypsin-like	ccarnOslo1480	g13295
		ccarnOslo1465	g13272
ccarn517	Ccarn_LC_C8895_serine	ccarnOslo1437	g13269
		ccarnOslo1422	agat-gene-23527
ccarn502	Ccarn_LC_C38681_chymotrypsinogen	ccarnOslo1407	g13268
ccarn487	Ccarn_LC_C36709_trypsin	ccarnOslo1392	g13265
ccarn439	Ccarn_LC_C45540_trypsin-1-like	ccarnOslo1377	g13262
ccarn428	Ccarn_LC_C29310_chymotrypsinogen	ccarnOslo1362	g13261
ccarn415	Ccarn_LC_C32439_chymotrypsinogen	ccarnOslo1349	g13260
ccarn400	Ccarn_LC_C30801_chymotrypsinogen	ccarnOslo1334	g13259
ccarn385	Ccarn_LC_C63066_chymotrypsin-like	ccarnOslo1319	g13257
		ccarnOslo1310	g13200
		ccarnOslo1295	g13186
ccarn378	Ccarn_LC_C36292_---NA---	ccarnOslo1288	g13112
		ccarnOslo1284	g13049
		ccarnOslo1277	g13048
		ccarnOslo1270	g13003
		ccarnOslo1255	g12770
		ccarnOslo124	g572
ccarn344	Ccarn_LC_C748_transferrin	ccarnOslo1236	g12768
ccarn335	Ccarn_LC_C1855_Kazal-type	ccarnOslo1227	g12766
ccarn315	Ccarn_LC_C28932_transmembrane	ccarnOslo1204	g12756
		ccarnOslo119	g570
ccarn305	Ccarn_LC_C32630_chymotrypsin-like	ccarnOslo1181	g12706
ccarn291	Ccarn_LC_C25264_prostasin-like	ccarnOslo1158	g12705
		ccarnOslo114	g569
ccarn280	Ccarn_LC_C22299_arylphorin	ccarnOslo1138	g12639
		ccarnOslo1123	g12544
		ccarnOslo1108	g12543
ccarn275	Ccarn_LC_C3199_kielin/chordin-like	ccarnOslo1101	g12523
		ccarnOslo1096	g12520
		ccarnOslo1091	g12519
		ccarnOslo1086	g12513
		ccarnOslo1021	g11622
		ccarnOslo1012	g11189
ccarn983	Ccarn_LC_C26938_atrial		g9443
ccarn965	Ccarn_LC_C53501_serine		g9139
ccarn947	Ccarn_LC_C44338_serine
ccarn936	Ccarn_LC_C790_venom		g5577
ccarn889	Ccarn_LC_C33419_serine		g5097
ccarn88	Ccarn_LC_C3524_disulfide-isomerase		g1895
ccarn863	Ccarn_LC_C45935_vitellin-degrading		g4094
ccarn81	Ccarn_LC_C5095_WAP		g1824
ccarn8	Ccarn_LC_C1914_transmembrane		g522
ccarn767	Ccarn_LC_C7230_Serine		g16447
ccarn748	Ccarn_LC_C28482_tryptase		g16365
ccarn731	Ccarn_LC_C34504_transmembrane		g16358
ccarn725	Ccarn_LC_C3076_glucose		g16141
ccarn695	Ccarn_LC_C1402_protein		g15740
ccarn682	Ccarn_LC_C1192_phenoloxidase-activating		g15489
ccarn664	Ccarn_LC_C39842_larval		g15247
ccarn627	Ccarn_LC_C30204_unknown		g14347
ccarn618	Ccarn_LC_C1317_fructose-bisphosphate		g13828
ccarn609	Ccarn_LC_C24210_serine		g13761
ccarn580	Ccarn_LC_C12182_trypsin-like		g13653
ccarn548	Ccarn_LC_C2453_serine		g13303
ccarn464	Ccarn_LC_C2228_brachyurin		g13264
ccarn445	Ccarn_LC_C63535_transmembrane		g13263
ccarn42	Ccarn_LC_C1701_venom		g1259
ccarn363	Ccarn_LC_C13174_venom		g13111
ccarn358	Ccarn_LC_C16548_trypsin-4		g12918
ccarn264	Ccarn_LC_C22752_protein		g10979
ccarn25	Ccarn_LC_C4547_disintegrin		g805
ccarn209	Ccarn_LC_C20706_modular		g8961
ccarn184	Ccarn_LC_C1349_Defensin
ccarn123	Ccarn_LC_C22704_Protein		g2398
ccarn1052	Ccarn_LC_C20706_modular		g12435
ccarn1002	Ccarn_LC_C42101_Pancreatic		g9621
