# Supplementary material for: The green lacewing venom system and the complex mechanisms underlying its evolution
Source: Mol Biol Evol. 2025 Dec 11;43(1):msaf326. doi: 10.1093/molbev/msaf326 (PMC12758981; doi:10.1093/molbev/msaf326)
Supplement: msaf326_Supplementary_Data [file msaf326_supplementary_data.zip › SD3_trypsin_final_domain_alignment_linsi.fasta.treefile]

(g17571.t1_-_Trypsin:2.1381854623,(((g13597.t1_-_Trypsin:1.2788625559,g13761.t1_-_Trypsin:0.7727435959)32.5/74:0.2512905851,g2345.t1_-_Trypsin:1.0424423985)57.5/84:0.0824480280,(((((((((g1259.t1_-_Trypsin:0.8831709951,(g5247.t1_-_Trypsin:0.6029488016,((g5760.t1_-_Trypsin:0.4886579347,g7621.t1_-_Trypsin:0.6410678776)84.4/99:0.1178470899,(g13111.t1_-_Trypsin:0.5829639511,(g8045.t1_-_Trypsin:0.2060736435,((g8046.t1_-_Trypsin:0.1420311705,g8047.t1_-_Trypsin:0.3542317668)59.5/99:0.0586357664,g8048.t1_-_Trypsin:0.3763167990)80/99:0.1150285028)93.7/99:0.1466781481)99.5/100:0.3457422771)97.4/100:0.3185418821)95.2/100:0.2552259537)94.4/62:0.2078693897,((((((g783.t1_-_Trypsin:0.5105430514,g784.t1_-_Trypsin:0.2200463810)78.8/92:0.2991523733,g3171.t1_-_Trypsin:0.7002155368)94.9/93:0.2007269313,g786.t1_-_Trypsin:0.4087263471)89.8/94:0.1635575837,g16448.t1_-_Trypsin:0.3756225930)99.2/100:0.4044870941,g16446.t1_-_Trypsin:0.8502857177)52.5/88:0.0697535535,(g16447.t1_-_Trypsin:0.7424365270,(g16449.t1_-_Trypsin:0.6744100022,g4881.t1_-_Trypsin:1.4279926239)58.8/59:0.1221810603)94.9/90:0.2326695788)90.1/94:0.1710882940)2.7/22:0.1085813635,(((((g2473.t1_-_Trypsin:0.6638514833,(g9955.t1_-_Trypsin:0.1738857062,(g9946.t1_-_Trypsin:0.1244238864,g12770.t1_-_Trypsin:0.3744029691)54.9/65:0.1544923713)99.8/100:0.5043342518)50.1/70:0.1163827923,g5577.t1_-_Trypsin:0.6764944763)65.1/100:0.1405022729,g5827.t1_-_Trypsin:0.6209673109)81.9/100:0.1751296679,g5578.t1_-_Trypsin:1.3899137519)86.9/100:0.2175657630,g16503.t1_-_Trypsin:1.7225908010)88.4/96:0.3203760753)63.9/49:0.1750348697,(g11808.t1_-_Trypsin:1.0325434148,((g108.t1_-_Trypsin:0.2029297394,g109.t1_-_Trypsin:0.0937311340)95.9/100:0.6600148158,g110.t1_-_Trypsin:1.6074044256)76/75:0.4260107530)72/66:0.3220244399)91.8/41:0.1733114940,((g9384.t1_-_Trypsin:0.8748881607,(g9747.t1_-_Trypsin:0.7092070836,g7446.t1_-_Trypsin:0.9534989452)31.2/95:0.0696247395)86.7/95:0.1008810434,(g16359.t1_-_Trypsin:0.7982629037,(((g16357.t1_-_Trypsin:0.5419674417,g16360.t1_-_Trypsin:0.6803833983)80.4/73:0.0900600985,(g16504.t1_-_Trypsin:0.9116369729,g16361.t1_-_Trypsin:1.6884374977)91.5/91:0.3589961379)71.2/68:0.0870335280,g16358.t1_-_Trypsin:0.7312327711)9.2/49:0.0518367944)94.4/93:0.2032536951)86.5/81:0.0947789329)87.5/39:0.1106974735,((((((((g15861.t1_-_Trypsin:0.4337513754,g2690.t1_-_Trypsin:0.3624780884)100/100:0.3224991129,g15862.t1_-_Trypsin:0.1231579139)97.9/100:0.2056987501,(g9009.t1_-_Trypsin:0.3318969581,(g9008.t1_-_Trypsin:0.1529819672,g16575.t1_-_Trypsin:0.2352951504)99.3/100:0.2311938917)50.1/98:0.0858376956)98.5/100:0.2645359290,(((g4020.t1_-_Trypsin:0.0000010431,MP040761_-_Trypsin:0.0000010431)100/100:0.4410621255,g5914.t1_-_Trypsin:0.5604312705)92.4/100:0.1646152139,g5915.t1_-_Trypsin:0.4319946367)94.3/100:0.2103275743)81.3/99:0.1524111396,g7655.t1_-_Trypsin:0.9074953125)81.7/99:0.1823352439,(g2408.t1_-_Trypsin:0.6905092521,g1374.t1_-_Trypsin:0.6506812145)99.4/100:0.4980674291)54.6/99:0.1359930428,g15536.t1_-_Trypsin:1.5675417016)96.5/54:0.3129802775,(((((((((((g8705.t1_-_Trypsin:0.0395148509,g8705.t1.2.6762c915_-_Trypsin:0.0404163463)100/100:0.2010557898,(g8702.t1_-_Trypsin:0.0603281092,g8701.t1_-_Trypsin:0.0927607191)90.1/100:0.0436264452)43.3/98:0.0238984705,g863.t1_-_Trypsin:0.2964128196)88.9/99:0.0481660904,g8703.t1_-_Trypsin:0.0671226604)27.3/96:0.0621951704,g17875.t2_-_Trypsin:0.5191012097)89.2/99:0.0981590573,(g17842.t1_-_Trypsin:0.3463026187,(g12435.t1_-_Trypsin:0.0000021641,g8961.t1_-_Trypsin:0.0047738956)100/100:0.3571270293)45.3/95:0.0806130509)94.1/98:0.1844841705,g16842.t1_-_Trypsin:1.0166641804)43.2/95:0.0763338417,(g4842.t1_-_Trypsin:0.3437635713,g4862.t1_-_Trypsin:0.2472261845)100/100:0.7325932321)98.4/100:0.3619216426,g7444.t1_-_Trypsin:0.6734370241)57.8/92:0.1480499570,(g13489.t1_-_Trypsin:0.8103779398,g9994.t2_-_Trypsin:1.1630339478)81/98:0.2986695680)99.9/100:0.6242999921,((((((((g13302.t1_-_Trypsin:0.4150474784,g13301.t1_-_Trypsin:0.3779752327)90.4/100:0.1855257392,g13314.t1_-_Trypsin:1.0071528536)92.6/100:0.2173366712,(g2663.t1_-_Trypsin:0.4599974767,(g2098.t1_-_Trypsin:0.2356251019,(g2099.t1_-_Trypsin:0.0464216065,g2100.t1_-_Trypsin:0.0755099618)99.4/100:0.1792040729)98.7/100:0.2907672814)93.5/100:0.2106454252)84.9/99:0.1235302555,g13233.t1_-_Trypsin:0.6642481615)95.5/99:0.2549997892,((g11083.t1_-_Trypsin:0.5632193548,((g9137.t1_-_Trypsin:0.0463578676,g9138.t1_-_Trypsin:0.0202861179)88.3/100:0.0630459348,g9139.t1_-_Trypsin:0.1083277948)100/100:0.4834006885)79.9/100:0.1404693163,(g15178.t1_-_Trypsin:0.3105575089,(g11087.t1_-_Trypsin:0.3567683123,g11089.t1_-_Trypsin:0.2522081106)94.5/100:0.2031374372)97.8/100:0.3290124781)92.3/100:0.2187391133)74.6/97:0.1934691141,g13303.t1_-_Trypsin:0.8755238263)99/100:0.6880366556,g15495.t1_-_Trypsin:1.4216357735)75.2/99:0.1308122397,((g23.t1_-_Trypsin:0.5523666838,g5917.t1_-_Trypsin:0.4973897234)98.7/100:0.3980126098,(((g14945.t1_-_Trypsin:0.8933678074,g4463.t1_-_Trypsin:1.7259117606)69.2/100:0.3191958858,g5952.t1_-_Trypsin:1.1843268920)78.9/100:0.2187161068,g3972.t1_-_Trypsin:1.3466427792)91.4/100:0.2458078741)86.4/100:0.1326369611)99.2/100:0.5085729766)30.7/55:0.0986615011)77.8/40:0.1092232347)0/60:0.0072674361,(g13995.t2_-_Trypsin:0.9401749376,g5097.t1_-_Trypsin:1.2962764470)87.2/78:0.1694319575)58.4/54:0.0523325596,(((((g15492.t2_-_Trypsin:0.1552619144,g15493.t1_-_Trypsin:0.1151145097)100/100:0.5498593648,g15489.t1_-_Trypsin:0.4233091746)76.4/100:0.0732210086,(g15490.t1_-_Trypsin:0.1363937539,g15491.t1_-_Trypsin:0.1081176252)100/100:0.6000153532)99.1/100:0.3498666793,g8372.t1_-_Trypsin:0.4230378744)90.3/99:0.1192414723,((((((g7909.t1_-_Trypsin:0.1342555163,g15443.t1_-_Trypsin:0.3098779391)34.3/93:0.0786170382,g547.t1_-_Trypsin:0.2622318727)89.6/100:0.1440696405,g7910.t1_-_Trypsin:0.5611088776)95.1/98:0.1781768329,g7908.t1_-_Trypsin:0.3864069122)88/95:0.0865866177,(((g7913.t1_-_Trypsin:0.6402497483,g7911.t1_-_Trypsin:1.3207577451)93.4/100:0.2405236720,(g16365.t1_-_Trypsin:0.5148362869,g16366.t1_-_Trypsin:1.1198481227)88.1/100:0.2056419837)90.1/98:0.1610491799,g7907.t1_-_Trypsin:1.0069836313)73.2/86:0.1523667599)94.6/94:0.2469958233,g13595.t1_-_Trypsin:1.5280437962)77.6/99:0.0858009743)100/100:0.5328760307)83.3/73:0.0565385574,((((g1467.t1_-_Trypsin:1.0241685074,g9443.t1_-_Trypsin:0.7416918636)83.5/98:0.2638769196,(((g12906.t1_-_Trypsin:1.0854344734,g6245.t1_-_Trypsin:1.8840988516)87.6/100:0.7790453940,g13031.t1_-_Trypsin:2.2605278394)76.8/53:0.2574658357,g4467.t1_-_Trypsin:1.6990484911)90.3/48:0.3176088538)4.2/35:0.1387836903,g1405.t1_-_Trypsin:1.4050393705)81.8/44:0.0992235880,(g522.t1_-_Trypsin:0.9202920169,g5645.t1_-_Trypsin:1.0855251137)87.6/51:0.1831066916)84.4/48:0.1018110490)95.9/52:0.1416599604)42.4/48:0.0426780929,((((((((g13843.t2_-_Trypsin:1.1212320299,g16993.t1_-_Trypsin:1.2842306521)89/22:0.2306179761,((((((MP050045_-_Trypsin:0.0239648609,g1473.t1_-_Trypsin:0.0878701934)90.2/98:0.0998344875,((g1487.t1_-_Trypsin:0.0055952623,g1488.t1_-_Trypsin:0.0000010431)0/72:0.0000025847,g1489.t1_-_Trypsin:0.0055992168)70.6/96:0.0241168209)100/100:0.4126388988,((g4094.t1_-_Trypsin:0.4837212577,g8623.t1_-_Trypsin:0.8207320447)72.9/97:0.0882612762,g1485.t2_-_Trypsin:0.5234293406)78.3/91:0.0621046256)66.2/84:0.0825602770,(((g4930.t1_-_Trypsin:0.2892166169,(g6321.t1_-_Trypsin:0.0468606488,g6322.t1_-_Trypsin:0.1156293627)100/100:0.4666560762)37/87:0.1777436117,g317.t1_-_Trypsin:0.3433051583)69/99:0.1191113765,g316.t1_-_Trypsin:0.4888238006)92.3/99:0.1111458013)83.6/83:0.0489073115,(g15071.t1_-_Trypsin:0.1705956033,g4870.t1_-_Trypsin:0.4470022024)96.3/99:0.1268514712)92.5/88:0.1167142937,(g15863.t1_-_Trypsin:0.3886813746,g10128.t1_-_Trypsin:0.6194822215)37.3/26:0.0661735757)76.4/28:0.0858642627)86.6/25:0.1100202393,(g1486.t1_-_Trypsin:0.6215010877,g11820.t1_-_Trypsin:0.8220810836)52.4/59:0.0841060282)89.9/24:0.1106107367,((g12918.t1_-_Trypsin_interval_1:0.8059023549,(((g9660.t1_-_Trypsin:0.0855220932,g9659.t1_-_Trypsin:0.2167498068)48.5/85:0.0516475534,g9661.t1_-_Trypsin:0.0339074554)100/100:0.8053029947,(g4060.t1_-_Trypsin:1.0343844419,(g15759.t1_-_Trypsin:0.9704449152,g15760.t1_-_Trypsin:1.4749451686)95.3/99:0.5636583569)42/67:0.1895059341)92.3/79:0.2829242525)66.5/69:0.0424906586,g14357.t1_-_Trypsin:1.0555754522)90.6/69:0.1768783557)31.1/19:0.0977942529,((g1483.t1_-_Trypsin:0.5153890648,(((((g6323.t1_-_Trypsin:0.3796255857,g16999.t1_-_Trypsin:0.1743282070)100/100:0.9927391656,((((g2787.t1_-_Trypsin:0.3764958029,g2785.t1_-_Trypsin:0.7425607895)88.3/100:0.1798916390,g2786.t1_-_Trypsin:0.4002849653)99.9/100:0.4913611394,g2788.t1_-_Trypsin:0.5882028799)85.6/100:0.2387530619,((g2789.t1_-_Trypsin:1.0351100173,g2791.t1_-_Trypsin:1.0565825531)93.1/100:0.5049176243,g2790.t1_-_Trypsin:0.6074163492)98.4/100:0.6895926833)96.9/100:0.4616749197)62.3/76:0.0612811604,(g6195.t1_-_Trypsin:0.9386490305,g6194.t1_-_Trypsin:0.7498757918)97.7/100:0.4808711301)89.1/78:0.1751978905,(g6200.t1_-_Trypsin:0.6465737813,g6248.t1_-_Trypsin:1.2285977830)89.6/100:0.2712231636)84.5/89:0.1970851829,(g259.t1_-_Trypsin:0.7710595035,(g1484.t1_-_Trypsin:1.1465527448,g9285.t1_-_Trypsin:1.3510150458)95.1/100:0.4273511013)77.4/81:0.1085419382)98.4/98:0.3010013591)90.1/81:0.2582949209,g12918.t1_-_Trypsin_interval_2:0.3724742061)86.4/30:0.1334505700)94.6/63:0.1468675441,(((g2764.t1_-_Trypsin:0.4839695446,g8681.t1_-_Trypsin:0.9629506875)48/98:0.0818741345,(((((g4175.t1_-_Trypsin:0.2088222347,g4200.t1_-_Trypsin:0.1061370489)90.1/100:0.0790492626,(g4210.t1_-_Trypsin:0.2266559426,g4209.t1_-_Trypsin:0.1500567475)74.7/94:0.0519024882)85.3/94:0.2068431391,g16681.t1_-_Trypsin:1.5780571796)76.1/91:0.1089050698,g8916.t1_-_Trypsin:0.5252252329)48.9/87:0.0397048402,g2763.t1_-_Trypsin:0.4609254821)88.7/81:0.1163994794)100/100:0.6955045309,(((((g13270.t1_-_Trypsin:1.0219647500,g13265.t1_-_Trypsin:0.8756891474)27.3/71:0.0709306267,g13266.t1_-_Trypsin:0.9025104908)97.2/99:0.3567199850,(g7485.t2_-_Trypsin:0.3070216136,g13269.t1_-_Trypsin:0.2092696880)99.6/100:0.4924211943)83.9/98:0.1439654544,((((((((g12705.t1_-_Trypsin_interval_2:0.1732730554,g12756.t1_-_Trypsin_interval_2:0.2278072076)75.2/100:0.0503466508,g12706.t1_-_Trypsin_interval_1:0.5887971253)95.6/100:0.1185419050,(g13263.t1_-_Trypsin_interval_2:0.2750295326,g13264.t1_-_Trypsin_interval_2:0.4255739736)84.7/99:0.0889440478)99/100:0.2141188565,((g13260.t1_-_Trypsin:0.3527081870,g13259.t1_-_Trypsin:0.5411778459)83.1/98:0.1741063569,(g13262.t1_-_Trypsin:0.3181178951,g13261.t1_-_Trypsin:0.4306624267)94.5/100:0.1821878890)98.4/99:0.2009783083)25/69:0.0819913015,(g13257.t1_-_Trypsin:0.4897987333,(MP023527_-_Trypsin:0.0956312004,g13268.t1_-_Trypsin:0.2018533377)100/100:0.5614631712)46.3/86:0.0736139206)64.3/93:0.0989769044,(g13295.t1_-_Trypsin:0.1504206531,g13296.t1_-_Trypsin:0.3244541228)100/100:0.5891339962)91.2/96:0.2028781165,((g13272.t1_-_Trypsin:1.0111606247,g7730.t1_-_Trypsin:1.0163379444)82.6/86:0.1525691142,((g8891.t1_-_Trypsin:0.3598231204,g8897.t1_-_Trypsin:0.4792961637)99.8/100:0.6836202713,((MP023536_-_Trypsin:0.1954767412,MP041016_-_Trypsin:0.1961075884)99.9/100:0.9937317051,(((g12705.t1_-_Trypsin_interval_1:0.1251642342,g12756.t1_-_Trypsin_interval_1:0.2479667935)55.2/99:0.0269971266,g12706.t1_-_Trypsin_interval_2:0.2173923739)98.4/100:0.3582736805,(g13263.t1_-_Trypsin_interval_1:0.5249977366,g13264.t1_-_Trypsin_interval_1:0.5761208558)78.7/93:0.1245680010)100/100:1.0078087080)77.1/97:0.1995769761)93/93:0.2467210947)78.8/85:0.0676353789)83.3/93:0.0713745931,(g8355.t1_-_Trypsin:0.8286393591,g8354.t1_-_Trypsin:0.7895329187)84.6/99:0.1698587840)97.9/98:0.2579231062)89.3/98:0.2415809983,((g16989.t1_-_Trypsin:0.5274114087,g9266.t2_-_Trypsin:1.4922074560)99/100:0.8909644576,g11189.t1_-_Trypsin:1.8345242933)72.3/87:0.1732839386)98.8/86:0.4012830646)86.6/56:0.1001671615)87.7/79:0.0686016299,((g4781.t3_-_Trypsin:0.0720702415,g4781.t1_-_Trypsin:0.0024274865)100/100:1.1053863990,g7810.t1_-_Trypsin:0.9328357770)93.7/80:0.2417313326)77.5/59:0.0506002890,(((((g13651.t1_-_Trypsin:0.1757112320,g13652.t1_-_Trypsin:0.2205324672)97/100:0.2347846034,g13653.t1_-_Trypsin:0.6214116297)89.3/100:0.1963852512,g13649.t1_-_Trypsin:0.7071033313)98.3/100:0.3757794564,((((((g16612.t1_-_Trypsin:0.4165415770,g16611.t1_-_Trypsin:0.2429991523)97/100:0.3388354549,g11469.t1_-_Trypsin:0.9608358795)79.5/87:0.1693254831,((g1442.t1_-_Trypsin:0.2921953173,(g1443.t1_-_Trypsin:0.3119622166,g17268.t1_-_Trypsin:0.6370952058)64.8/96:0.1355654698)98.4/100:0.2825280473,g9374.t1_-_Trypsin:0.8335429011)88.2/97:0.1551074155)30.9/67:0.0498455635,g1439.t1_-_Trypsin:0.9818710256)77.4/86:0.0575539693,((g1470.t1_-_Trypsin:0.7572259626,g1469.t1_-_Trypsin:1.1371715966)89.7/100:0.3139747494,g1471.t2_-_Trypsin:1.4783033185)87.3/97:0.1839891019)93.6/100:0.1838193242,g6218.t1_-_Trypsin:0.9877353541)35/73:0.1126788902)95.9/99:0.2592976979,(g9222.t3_-_Trypsin:1.1890238156,g9221.t1_-_Trypsin:1.1577286535)78.7/84:0.3301542534)43.9/63:0.0671620335)78.1/79:0.0873414455);
