# Supplementary material for: The green lacewing venom system and the complex mechanisms underlying its evolution
Source: Mol Biol Evol. 2025 Dec 11;43(1):msaf326. doi: 10.1093/molbev/msaf326 (PMC12758981; doi:10.1093/molbev/msaf326)
Supplement: msaf326_Supplementary_Data [file msaf326_supplementary_data.zip › SD4_serpin_aln_linsi.fasta.treefile]

(tr|A0A1D8QKZ0|A0A1D8QKZ0_9HYME_-_Serpin_-_Serpin:0.0652891690,tr|A0A1D8QKY8|A0A1D8QKY8_9HYME_-_Serpin_-_Serpin:0.0394531466,(((((((tr|A0A1D8QKZ2|A0A1D8QKZ2_9HYME_-_Serpin_-_Serpin:0.0516202098,tr|A0A1D8QKZ3|A0A1D8QKZ3_9HYME_-_Serpin_-_Serpin:0.0950155705)35.2/47:0.0239612424,(tr|A0A1D8QKZ7|A0A1D8QKZ7_9HYME_-_Serpin_-_Serpin:0.0947685961,tr|A0A1D8QKZ4|A0A1D8QKZ4_9HYME_-_Serpin_-_Serpin:0.0453296893)71.9/79:0.0384782658)83.7/41:0.0313466749,(tr|A0A1D8QKY6|A0A1D8QKY6_9HYME_-_Serpin_-_Serpin:0.0276570126,tr|A0A1D8QKZ5|A0A1D8QKZ5_9HYME_-_Serpin_-_Serpin:0.1477280207)58.7/32:0.0313111809)51.4/15:0.0100263769,(tr|A0A1D8QKZ8|A0A1D8QKZ8_9HYME_-_Serpin_-_Serpin:0.0772050176,tr|A0A1D8QL01|A0A1D8QL01_9HYME_-_Serpin_-_Serpin:0.0772566615)54.4/43:0.0124593225)84.9/14:0.0331067580,((tr|A0A1D8QL00|A0A1D8QL00_9HYME_-_Serpin_-_Serpin:0.0398590509,(tr|A0A1D8QKY9|A0A1D8QKY9_9HYME_-_Serpin_-_Serpin:0.0633299202,tr|A0A1D8QKZ1|A0A1D8QKZ1_9HYME_-_Serpin_-_Serpin:0.0313812788)84.9/48:0.0244893515)72.5/41:0.0106940100,tr|A0A1D8QL04|A0A1D8QL04_9HYME_-_Serpin_-_Serpin:0.0945478753)83.3/46:0.0270279618)0/20:0.0000982727,((ScSPI5_-_Serpin:0.4395754164,(tr|A0A1Q1NPK3|A0A1Q1NPK3_PRIPG_-_Serpin_-_Serpin:0.0000020905,tr|A0A2K8JSM4|A0A2K8JSM4_PRIPG_-_Serpin:0.1238689282)93.4/100:0.2002633648)100/100:2.6310400170,((tr|A0A3G5BIN0|A0A3G5BIN0_DOLGE_-_Serpin_-_Serpin:1.6395173817,(((tr|Q8MPN7|Q8MPN7_DROME_-_Serpin:0.0000023465,tr|Q8MPN5|Q8MPN5_DROME_-_Serpin:0.0000029597)98.4/100:0.1400267635,((tr|Q8MM49|Q8MM49_DROME_-_Serpin:0.0000027813,tr|Q8MM39|Q8MM39_DROME_-_Serpin:0.0000009998)88.3/100:0.0528968106,tr|Q8MPN6|Q8MPN6_DROME_-_Serpin:0.0240520831)91.4/90:0.0801780105)66.2/82:0.0519961040,(tr|Q7K8Y5|Q7K8Y5_DROME_-_Serpin:0.0000020556,tr|Q7K8Y3|Q7K8Y3_DROME_-_Serpin:0.0000009998)0/87:0.0000022465)100/100:3.2720468980)100/100:1.5167695810,((((Lampyris_protease_inhibitor_11_-_Serpin:0.0023146319,Lampyris_protease_inhibitor_11-variant_-_Serpin:0.0474606229)100/100:2.6985144080,(((tr|A0A1Y1K9R6|A0A1Y1K9R6_PHOPY_-_Serpin_-_Serpin:0.0943622203,(tr|A0A1Y1K9Q1|A0A1Y1K9Q1_PHOPY_-_Serpin_-_Serpin:0.0602697855,tr|A0A1Y1KDD5|A0A1Y1KDD5_PHOPY_-_Serpin_-_Serpin:0.0158152810)81/97:0.0316831238)79/95:0.0379544189,tr|A0A1Y1KCX8|A0A1Y1KCX8_PHOPY_-_Serpin_-_Serpin:0.0002697608)71/94:0.1251347273,tr|A0A5N4AZS5|A0A5N4AZS5_PHOPY_-_Serpin_-_Serpin:0.0000024077)100/100:2.4532609320)98.6/100:1.2276215680,tr|A0AAR5Q3R8|A0AAR5Q3R8_DENPD_-_Serpin_-_Serpin:3.2764585846)88/97:0.6203506187,((((((g16039.t2_-_Serpin_-_Serpin:0.0882242566,(g16039.t10_-_Serpin_-_Serpin:0.0499021305,(g16039.t9_-_Serpin_-_Serpin:0.0528354117,(g16039.t7_-_Serpin_-_Serpin:0.0230708582,(g16039.t4.5.6762ca48_-_Serpin_-_Serpin:0.0000009998,g16039.t8_-_Serpin_-_Serpin:0.0000009998)83.8/99:0.0207968958)39/82:0.0353993712)53.4/48:0.0193464764)67.7/80:0.0445894100)82.9/78:0.0346938522,g16039.t4_-_Serpin_-_Serpin:0.0470292451)87.3/66:0.0352184608,g16039.t13_-_Serpin_-_Serpin:0.0683451951)66.6/41:0.0143083348,(g16039.t11_-_Serpin_-_Serpin:0.0555777940,(g16039.t3_-_Serpin_-_Serpin:0.0810266927,((g16039.t6_-_Serpin_-_Serpin:0.0676091036,g16039.t5_-_Serpin_-_Serpin:0.0523091637)70/47:0.0077713900,g16039.t1_-_Serpin_-_Serpin:0.0635684663)81.9/47:0.0213439891)73.7/62:0.0171744749)89.3/43:0.0302276315)0/39:0.0518675681,(((((g16039.t12_-_Serpin_-_Serpin:0.0000000000,g16039.t4.3.6762ca48_-_Serpin_-_Serpin:0.0000000000):0.0000000000,g16039.t4.1.6762ca47_-_Serpin_-_Serpin:0.0000000000):0.0000000000,g16039.t4.6.6762ca48_-_Serpin_-_Serpin:0.0000000000):0.0000000000,g16039.t4.4.6762ca48_-_Serpin_-_Serpin:0.0000000000):0.0000009998,g16039.t4.2.6762ca47_-_Serpin_-_Serpin:0.0000009998)0/92:0.0000025718)100/100:2.4779001720,Enos_GHB_C41870_serine_-_Serpin_-_Serpin:4.8074972011)93.3/84:0.8776645419)86.9/78:0.5729813384)48.7/69:0.3598888930)100/100:3.9124532240)0/59:0.0108698997,tr|A0A1D8QKY7|A0A1D8QKY7_9HYME_-_Serpin_-_Serpin:0.0813228735)78.2/89:0.0339218028);
